# Supplementary material for: Using SNP Weights Derived From Gene Expression Modules to Improve GWAS Power for Feed Efficiency in Pigs
Source: Front Genet. 2020 Jan 21;10:1339. doi: 10.3389/fgene.2019.01339 (PMC6985563; doi:10.3389/fgene.2019.01339)
Supplement: Table S1 — Sequencing statistics. [file Table_1.xlsx]

## Sheet: Hypothalmus
Animal ID	# Raw Sequence Reads	# Mapped Reads	Read Mapping %	% Concordant Read Pairs
1512806	74192588	71553553	0.9644	0.9401
1527206	84508898	81357988	0.9627	0.9367
1542702	71547518	68799258	0.9616	0.9304
1556701	81472642	78381347	0.9621	0.9341
1513302	80792388	77936747	0.9647	0.9413
1529301	80705104	77840496	0.9645	0.9407
1543206	74710486	71986565	0.9635	0.9359
1557009	71282236	68743661	0.9644	0.9379
1513503	74812082	72200818	0.9651	0.9425
1529904	79509156	76595829	0.9634	0.9372
1543707	77843524	74919985	0.9624	0.9315
1558113	67477400	65020075	0.9636	0.9374
1526512	77370296	74623862	0.9645	0.9402
1542401	75665842	72808916	0.9622	0.9347
1544102	71490134	68741336	0.9615	0.9326
1559602	65216542	62739602	0.962	0.9334
1512802	55936532	54648894	0.977	0.9551
1527003	58913944	57541186	0.9767	0.9579
1542308	57208072	55912377	0.9774	0.958
1556811	53965204	52752169	0.9775	0.9579
1513212	60779686	59284285	0.9754	0.9555
1527312	60433622	58921967	0.975	0.9514
1544001	57907934	56592672	0.9773	0.9583
1558001	55420198	54039505	0.9751	0.9517
1514007	57156030	55655915	0.9738	0.9489
1528604	59076068	57444655	0.9724	0.9417
1556603	58623774	57186410	0.9755	0.9534
1526902	55453012	54065218	0.975	0.9522
1541912	58148172	56669217	0.9746	0.9511
1556810	56538304	55261701	0.9774	0.9584
,

## Sheet: Duodenum
Animal ID	# Raw Sequence Reads	# Mapped Reads	Read Mapping %	% Concordant Read Pairs
1512806	38096040	38007480	0.997675	0.9223
1527206	40624682	40481772	0.996482	0.9204
1542702	50184926	49393726	0.984234	0.939
1556701	38757886	38696666	0.99842	0.9342
1513302	40311062	40197430	0.997181	0.9214
1529301	34960258	20742668	0.593321	0.9181
1543206	43766456	43598692	0.996167	0.922
1557009	40479062	40422856	0.998611	0.9256
1513503	39533474	39435556	0.997523	0.9231
1529904	38868946	38749224	0.99692	0.926
1543707	40987692	40872820	0.997197	0.9237
1558113	40899592	40809216	0.99779	0.9234
1526512	38914720	38788486	0.996756	0.9319
1542401	37722006	37626520	0.997469	0.9241
1544102	37309320	37220892	0.99763	0.9218
1559602	41046424	40976000	0.998284	0.9264
1512802	72960124	72787422	0.997633	0.9166
1527003	68497356	68307928	0.997235	0.9106
1542308	72073842	71929010	0.997991	0.924
1556811	71748448	71647288	0.99859	0.9214
1513212	73112566	72863634	0.996595	0.9085
1527312	72196296	72036970	0.997793	0.9223
1544001	74388220	74181146	0.997216	0.9031
1558001	70326526	70175500	0.997853	0.9258
1514007	76089114	75992322	0.998728	0.922
1528604	73003078	72846296	0.997852	0.9137
1556603	71152758	71052852	0.998596	0.9234
1526902	72948914	72725546	0.996938	0.9351
1541912	70919266	70792370	0.998211	0.9232
1556810	71544030	68832512	0.9621	0.9155

## Sheet: Ileum
Animal ID	# Raw Sequence Reads	# Mapped Reads	Read Mapping %	% Concordant Read Pairs
1512806	67531230	67233822	0.995596	0.9108
1527206	74544742	74303230	0.99676	0.9327
1542702	75790794	75561434	0.996974	0.9288
1556701	73141740	72895602	0.996635	0.9175
1513302	75658576	75131254	0.99303	0.9272
1529301	70629222	70219290	0.994196	0.9318
1543206	73067532	72842740	0.996924	0.9296
1557009	70752638	66292420	0.93696	0.9405
1513503	74919942	74570674	0.995338	0.932
1529904	71622730	71372656	0.996508	0.9358
1543707	75423586	75154136	0.996428	0.9299
1558113	68537838	68372332	0.997585	0.9376
1526512	75501284	75244988	0.996605	0.935
1542401	68986256	68817866	0.997559	0.9314
1544102	71039490	70845916	0.997275	0.9254
1559602	68007608	67830428	0.997395	0.9359
1512802	57222026	57050422	0.997001	0.9431
1527003	48590028	48454764	0.997216	0.9436
1542308	56997700	56857892	0.997547	0.9447
1556811	56331936	56186674	0.997421	0.9421
1513212	59125300	58818272	0.994807	0.9309
1527312	57281944	57037852	0.995739	0.9408
1544001	50537590	50313096	0.995558	0.8839
1558001	55636514	55470626	0.997018	0.9449
1514007	59430582	59301844	0.997834	0.942
1528604	56719486	56574930	0.997451	0.9412
1556603	63145870	62991388	0.997554	0.9278
1526902	55918328	55776826	0.997469	0.9384
1541912	48140692	48030624	0.997714	0.9388
1556810	62570826	62444278	0.997978	0.9401

## Sheet: Jejunum
Animal ID	# Raw Sequence Reads	# Mapped Reads	Read Mapping %	% Concordant Read Pairs
1512806	46408578	46215006	0.995829	0.9213
1527206	47867996	47516364	0.992654	0.9081
1542702	49942664	49709686	0.995335	0.9218
1556701	48645262	48320478	0.993323	0.9087
1513302	49746546	49569988	0.996451	0.9319
1529301	48864368	48650054	0.995614	0.9176
1543206	46286698	46121626	0.996434	0.9146
1557009	48238492	47977934	0.994599	0.9264
1513503	50201458	50028948	0.996564	0.9348
1529904	45202032	44943666	0.994284	0.9131
1543707	48859602	48658112	0.995876	0.9081
1558113	48345446	48027528	0.993424	0.9166
1526512	47336330	47171114	0.99651	0.9275
1542401	48620122	48477802	0.997073	0.9216
1544102	56447052	56219234	0.995964	0.9233
1559602	45269048	44994212	0.993929	0.9177
1512802	81195780	80974238	0.997272	0.9152
1527003	69072724	68887992	0.997326	0.9135
1542308	87895434	87555428	0.996132	0.9067
1556811	68869416	68566506	0.995602	0.8981
1513212	85637872	85391978	0.997129	0.9213
1527312	72430700	72260794	0.997654	0.9158
1544001	95971410	95681476	0.996979	0.9075
1558001	45347948	45094368	0.994408	0.8851
1514007	78416186	78209138	0.99736	0.9123
1528604	66017896	65789470	0.99654	0.9006
1556603	60378466	60158416	0.996355	0.9095
1526902	78850422	78603972	0.996874	0.9037
1541912	79440704	79115306	0.995904	0.8928
1556810	63961606	63715400	0.996151	0.9075
