# Supplementary material for: Using SNP Weights Derived From Gene Expression Modules to Improve GWAS Power for Feed Efficiency in Pigs
Source: Front Genet. 2020 Jan 21;10:1339. doi: 10.3389/fgene.2019.01339 (PMC6985563; doi:10.3389/fgene.2019.01339)
Supplement: Table S2 — Results from Gene Ontology (GO) analysis in each gene module. [file Table_2.xlsx]

## Sheet: Module I
GO molecular function term	# Genes in Swine Genome with Annotation	# Top Genes with Annotation	# Top Genes Expected	Over (+) or Under (-) Represented	Fold Enrichment	Raw P-value	FDR-corrected P-value
transmembrane signaling receptor activity (GO:0004888)	2266	10	135.69	-	0.07	1.67e-47	6.15e-44
G protein-coupled receptor activity (GO:0004930)	1899	3	113.71	-	0.03	9.78e-47	1.2e-43
binding (GO:0005488)	9930	861	594.6	+	1.45	8.19e-47	1.5e-43
protein binding (GO:0005515)	4880	522	292.21	+	1.79	4.1e-45	3.77e-42
signaling receptor activity (GO:0038023)	2406	17	144.07	-	0.12	8.06e-44	5.93e-41
molecular transducer activity (GO:0060089)	2432	20	145.63	-	0.14	1.07e-41	6.57e-39
olfactory receptor activity (GO:0004984)	1400	0	83.83	-	< 0.01	2.81e-38	1.48e-35
Unclassified (UNCLASSIFIED)	8242	289	493.53	-	0.59	4.11e-33	1.68e-30
molecular_function (GO:0003674)	14988	1102	897.47	+	1.23	4.11e-33	1.89e-30
cytoskeletal protein binding (GO:0008092)	667	122	39.94	+	3.05	1.27e-26	4.67e-24
small molecule binding (GO:0036094)	2182	256	130.66	+	1.96	3.63e-25	1.21e-22
carbohydrate derivative binding (GO:0097367)	1921	234	115.03	+	2.03	5.28e-25	1.62e-22
structural molecule activity (GO:0005198)	715	121	42.81	+	2.83	1.28e-23	3.63e-21
ion binding (GO:0043167)	4623	434	276.82	+	1.57	1.42e-23	3.73e-21
anion binding (GO:0043168)	2333	263	139.7	+	1.88	1.87e-23	4.59e-21
protein-containing complex binding (GO:0044877)	627	110	37.54	+	2.93	1.05e-22	2.41e-20
enzyme binding (GO:0019899)	1448	187	86.71	+	2.16	1.43e-22	3.08e-20
nucleoside phosphate binding (GO:1901265)	1924	224	115.21	+	1.94	1.68e-21	3.26e-19
nucleotide binding (GO:0000166)	1924	224	115.21	+	1.94	1.68e-21	3.44e-19
catalytic activity (GO:0003824)	4608	421	275.92	+	1.53	1.57e-20	2.89e-18
purine ribonucleoside triphosphate binding (GO:0035639)	1670	199	100	+	1.99	3.82e-20	6.69e-18
purine ribonucleotide binding (GO:0032555)	1710	202	102.39	+	1.97	4.88e-20	8.15e-18
ribonucleotide binding (GO:0032553)	1723	203	103.17	+	1.97	5.16e-20	8.25e-18
purine nucleotide binding (GO:0017076)	1717	202	102.81	+	1.96	7.59e-20	1.16e-17
actin binding (GO:0003779)	308	68	18.44	+	3.69	2.62e-19	3.85e-17
RNA binding (GO:0003723)	790	114	47.3	+	2.41	3.1e-17	4.38e-15
nucleoside-triphosphatase activity (GO:0017111)	621	97	37.19	+	2.61	6.62e-17	9.01e-15
actin filament binding (GO:0051015)	127	39	7.6	+	5.13	4.89e-16	6.41e-14
pyrophosphatase activity (GO:0016462)	655	98	39.22	+	2.5	6.53e-16	8.28e-14
hydrolase activity, acting on acid anhydrides, in phosphorus-containing anhydrides (GO:0016818)	659	98	39.46	+	2.48	9.46e-16	1.16e-13
hydrolase activity, acting on acid anhydrides (GO:0016817)	661	98	39.58	+	2.48	1.14e-15	1.35e-13
hydrolase activity (GO:0016787)	1981	204	118.62	+	1.72	3.85e-14	4.42e-12
drug binding (GO:0008144)	1501	166	89.88	+	1.85	4.61e-14	5.14e-12
adenyl ribonucleotide binding (GO:0032559)	1387	155	83.05	+	1.87	1.59e-13	1.72e-11
ATP binding (GO:0005524)	1352	152	80.96	+	1.88	1.77e-13	1.86e-11
adenyl nucleotide binding (GO:0030554)	1393	155	83.41	+	1.86	2.22e-13	2.27e-11
identical protein binding (GO:0042802)	1243	137	74.43	+	1.84	1.2e-11	1.2e-09
organic cyclic compound binding (GO:0097159)	4742	388	283.95	+	1.37	1.69e-11	1.63e-09
heterocyclic compound binding (GO:1901363)	4699	381	281.37	+	1.35	9.21e-11	8.68e-09
protein domain specific binding (GO:0019904)	450	65	26.95	+	2.41	2.28e-10	2.09e-08
cell adhesion molecule binding (GO:0050839)	118	29	7.07	+	4.1	4.49e-10	4.03e-08
structural constituent of cytoskeleton (GO:0005200)	29	15	1.74	+	8.64	5.6e-10	4.9e-08
oxidoreductase activity (GO:0016491)	640	81	38.32	+	2.11	6.75e-10	5.77e-08
structural constituent of ribosome (GO:0003735)	401	59	24.01	+	2.46	7.94e-10	6.63e-08
nucleoside binding (GO:0001882)	341	53	20.42	+	2.6	9.32e-10	7.61e-08
GTPase activity (GO:0003924)	229	41	13.71	+	2.99	1.57e-09	1.23e-07
ribonucleoside binding (GO:0032549)	336	52	20.12	+	2.58	1.54e-09	1.23e-07
translation regulator activity (GO:0045182)	89	24	5.33	+	4.5	2.42e-09	1.85e-07
GTP binding (GO:0005525)	332	51	19.88	+	2.57	2.81e-09	2.11e-07
purine ribonucleoside binding (GO:0032550)	333	51	19.94	+	2.56	3.09e-09	2.28e-07
purine nucleoside binding (GO:0001883)	334	51	20	+	2.55	3.41e-09	2.46e-07
ATPase activity (GO:0016887)	267	44	15.99	+	2.75	4.61e-09	3.26e-07
unfolded protein binding (GO:0051082)	58	19	3.47	+	5.47	5.32e-09	3.69e-07
guanyl ribonucleotide binding (GO:0032561)	341	51	20.42	+	2.5	6.6e-09	4.49e-07
guanyl nucleotide binding (GO:0019001)	342	51	20.48	+	2.49	7.24e-09	4.84e-07
exopeptidase activity (GO:0008238)	80	22	4.79	+	4.59	7.81e-09	5.13e-07
mRNA binding (GO:0003729)	132	28	7.9	+	3.54	1.98e-08	1.28e-06
enzyme inhibitor activity (GO:0004857)	232	39	13.89	+	2.81	2.04e-08	1.29e-06
enzyme regulator activity (GO:0030234)	596	72	35.69	+	2.02	3.71e-08	2.31e-06
aminopeptidase activity (GO:0004177)	30	13	1.8	+	7.24	5.94e-08	3.64e-06
translation regulator activity, nucleic acid binding (GO:0090079)	68	19	4.07	+	4.67	6.26e-08	3.71e-06
translation factor activity, RNA binding (GO:0008135)	61	18	3.65	+	4.93	6.24e-08	3.76e-06
kinase binding (GO:0019900)	469	60	28.08	+	2.14	7.78e-08	4.54e-06
ubiquitin-like protein ligase binding (GO:0044389)	228	37	13.65	+	2.71	1.1e-07	6.3e-06
signaling receptor binding (GO:0005102)	1029	105	61.62	+	1.7	1.52e-07	8.61e-06
endopeptidase inhibitor activity (GO:0004866)	112	24	6.71	+	3.58	1.66e-07	9.22e-06
ubiquitin protein ligase binding (GO:0031625)	213	35	12.75	+	2.74	1.8e-07	9.72e-06
protein kinase binding (GO:0019901)	413	54	24.73	+	2.18	1.78e-07	9.74e-06
peptidase regulator activity (GO:0061134)	150	28	8.98	+	3.12	2.58e-07	1.38e-05
endopeptidase regulator activity (GO:0061135)	115	24	6.89	+	3.49	2.64e-07	1.39e-05
lipid binding (GO:0008289)	445	56	26.65	+	2.1	3.49e-07	1.81e-05
ATPase coupled ion transmembrane transporter activity (GO:0042625)	32	12	1.92	+	6.26	8.52e-07	4.23e-05
cation-transporting ATPase activity (GO:0019829)	32	12	1.92	+	6.26	8.52e-07	4.29e-05
active ion transmembrane transporter activity (GO:0022853)	32	12	1.92	+	6.26	8.52e-07	4.35e-05
ATPase activity, coupled to transmembrane movement of ions, phosphorylative mechanism (GO:0015662)	13	8	0.78	+	10.28	1.65e-06	8.1e-05
protease binding (GO:0002020)	85	19	5.09	+	3.73	1.69e-06	8.18e-05
ATPase activity, coupled (GO:0042623)	207	32	12.4	+	2.58	2.1e-06	0.0001
peptidase inhibitor activity (GO:0030414)	131	24	7.84	+	3.06	2.46e-06	0.000116
disordered domain specific binding (GO:0097718)	24	10	1.44	+	6.96	2.76e-06	0.000128
cation binding (GO:0043169)	2778	223	166.35	+	1.34	4.24e-06	0.000195
proteoglycan binding (GO:0043394)	26	10	1.56	+	6.42	5.52e-06	0.000251
calcium ion binding (GO:0005509)	599	65	35.87	+	1.81	5.72e-06	0.000256
metal ion binding (GO:0046872)	2734	219	163.71	+	1.34	6.05e-06	0.000268
peptidase activity, acting on L-amino acid peptides (GO:0070011)	529	59	31.68	+	1.86	6.96e-06	0.000304
peptidase activity (GO:0008233)	550	60	32.93	+	1.82	1.11e-05	0.000481
mRNA 3'-UTR binding (GO:0003730)	42	12	2.51	+	4.77	1.3e-05	0.000554
potassium-transporting ATPase activity (GO:0008556)	5	5	0.3	+	16.7	1.55e-05	0.000656
lipoprotein particle receptor binding (GO:0070325)	19	8	1.14	+	7.03	2.51e-05	0.00105
antioxidant activity (GO:0016209)	53	13	3.17	+	4.1	2.77e-05	0.00113
MHC protein binding (GO:0042287)	14	7	0.84	+	8.35	2.75e-05	0.00114
electron transfer activity (GO:0009055)	88	17	5.27	+	3.23	3.6e-05	0.00146
mRNA 5'-UTR binding (GO:0048027)	15	7	0.9	+	7.79	4.24e-05	0.00167
translation elongation factor activity (GO:0003746)	15	7	0.9	+	7.79	4.24e-05	0.00169
RNA helicase activity (GO:0003724)	21	8	1.26	+	6.36	5.04e-05	0.00197
integrin binding (GO:0005178)	73	15	4.37	+	3.43	5.16e-05	0.002
DNA-binding transcription factor activity (GO:0003700)	791	23	47.36	-	0.49	5.35e-05	0.00205
translation initiation factor activity (GO:0003743)	43	11	2.57	+	4.27	7.79e-05	0.00295
oxidoreductase activity, acting on the aldehyde or oxo group of donors (GO:0016903)	36	10	2.16	+	4.64	8.39e-05	0.00315
ATP-dependent RNA helicase activity (GO:0004004)	17	7	1.02	+	6.88	9.18e-05	0.00338
low-density lipoprotein particle receptor binding (GO:0050750)	17	7	1.02	+	6.88	9.18e-05	0.00341
molecular adaptor activity (GO:0060090)	96	17	5.75	+	2.96	0.000102	0.00371
protein homodimerization activity (GO:0042803)	584	59	34.97	+	1.69	0.000105	0.0038
succinate-CoA ligase (GDP-forming) activity (GO:0004776)	4	4	0.24	+	16.7	0.000113	0.00399
sodium:potassium-exchanging ATPase activity (GO:0005391)	4	4	0.24	+	16.7	0.000113	0.00403
myosin binding (GO:0017022)	45	11	2.69	+	4.08	0.000115	0.00404
DNA-binding transcription factor activity, RNA polymerase II-specific (GO:0000981)	531	13	31.8	-	0.41	0.000121	0.00421
clathrin binding (GO:0030276)	24	8	1.44	+	5.57	0.000125	0.00431
S100 protein binding (GO:0044548)	13	6	0.78	+	7.71	0.000158	0.00538
RNA-dependent ATPase activity (GO:0008186)	19	7	1.14	+	6.15	0.000181	0.00609
protein C-terminus binding (GO:0008022)	121	19	7.25	+	2.62	0.00019	0.00634
DNA binding (GO:0003677)	1466	57	87.78	-	0.65	0.000205	0.00679
active transmembrane transporter activity (GO:0022804)	197	26	11.8	+	2.2	0.000222	0.00729
metalloexopeptidase activity (GO:0008235)	41	10	2.46	+	4.07	0.000236	0.00762
metalloaminopeptidase activity (GO:0070006)	14	6	0.84	+	7.16	0.000234	0.00763
acid-thiol ligase activity (GO:0016878)	20	7	1.2	+	5.85	0.000246	0.00785
eukaryotic initiation factor 4E binding (GO:0008190)	5	4	0.3	+	13.36	0.000263	0.00826
succinate dehydrogenase activity (GO:0000104)	5	4	0.3	+	13.36	0.000263	0.00833
cysteine-type endopeptidase regulator activity involved in apoptotic process (GO:0043028)	27	8	1.62	+	4.95	0.000275	0.00844
intramolecular oxidoreductase activity (GO:0016860)	27	8	1.62	+	4.95	0.000275	0.00851
chaperone binding (GO:0051087)	67	13	4.01	+	3.24	0.000274	0.00853
ATPase activity, coupled to movement of substances (GO:0043492)	106	17	6.35	+	2.68	0.000318	0.00966
metallopeptidase activity (GO:0008237)	158	22	9.46	+	2.33	0.000323	0.00974
cysteine-type endopeptidase inhibitor activity involved in apoptotic process (GO:0043027)	21	7	1.26	+	5.57	0.000328	0.00981
translation initiation factor binding (GO:0031369)	15	6	0.9	+	6.68	0.000337	0.00992
myosin V binding (GO:0031489)	15	6	0.9	+	6.68	0.000337	0.01
ATPase activity, coupled to transmembrane movement of substances (GO:0042626)	88	15	5.27	+	2.85	0.000376	0.0109
phosphatase binding (GO:0019902)	128	19	7.66	+	2.48	0.000376	0.011
sequence-specific DNA binding (GO:0043565)	859	29	51.44	-	0.56	0.000395	0.0113
tubulin binding (GO:0015631)	228	28	13.65	+	2.05	0.000405	0.0115
GDP binding (GO:0019003)	44	10	2.63	+	3.8	0.000409	0.0116
protein kinase C binding (GO:0005080)	22	7	1.32	+	5.31	0.000432	0.0121
oxidoreductase activity, acting on the aldehyde or oxo group of donors, NAD or NADP as acceptor (GO:0016620)	29	8	1.74	+	4.61	0.00044	0.0122
rRNA binding (GO:0019843)	37	9	2.22	+	4.06	0.000486	0.0134
protein binding, bridging (GO:0030674)	81	14	4.85	+	2.89	0.000508	0.0139
succinate-CoA ligase activity (GO:0004774)	6	4	0.36	+	11.13	0.00052	0.0141
alpha-glucosidase activity (GO:0090599)	6	4	0.36	+	11.13	0.00052	0.0142
protein dimerization activity (GO:0046983)	966	84	57.84	+	1.45	0.000561	0.0151
ribonucleoprotein complex binding (GO:0043021)	82	14	4.91	+	2.85	0.000571	0.0152
glucosidase activity (GO:0015926)	11	5	0.66	+	7.59	0.000596	0.0155
primary active transmembrane transporter activity (GO:0015399)	92	15	5.51	+	2.72	0.00059	0.0155
P-P-bond-hydrolysis-driven transmembrane transporter activity (GO:0015405)	92	15	5.51	+	2.72	0.00059	0.0156
oxidoreductase activity, acting on CH-OH group of donors (GO:0016614)	103	16	6.17	+	2.59	0.000656	0.0169
phospholipid binding (GO:0005543)	271	31	16.23	+	1.91	0.000655	0.017
ligase activity (GO:0016874)	124	18	7.43	+	2.42	0.00068	0.0173
ion channel binding (GO:0044325)	65	12	3.89	+	3.08	0.000711	0.0179
isomerase activity (GO:0016853)	114	17	6.83	+	2.49	0.000707	0.0179
succinate dehydrogenase (ubiquinone) activity (GO:0008177)	3	3	0.18	+	16.7	0.000843	0.0201
Rab GDP-dissociation inhibitor activity (GO:0005093)	3	3	0.18	+	16.7	0.000843	0.0203
oxidoreductase activity, acting on the CH-OH group of donors, NAD or NADP as acceptor (GO:0016616)	95	15	5.69	+	2.64	0.000811	0.0203
glutamate:sodium symporter activity (GO:0015501)	3	3	0.18	+	16.7	0.000843	0.0204
oxidoreductase activity, acting on the CH-CH group of donors, quinone or related compound as acceptor (GO:0016635)	3	3	0.18	+	16.7	0.000843	0.0205
transferase activity, transferring aldehyde or ketonic groups (GO:0016744)	3	3	0.18	+	16.7	0.000843	0.0207
high-affinity glutamate transmembrane transporter activity (GO:0005314)	3	3	0.18	+	16.7	0.000843	0.0208
fructose-bisphosphate aldolase activity (GO:0004332)	3	3	0.18	+	16.7	0.000843	0.0209
serine-type endopeptidase inhibitor activity (GO:0004867)	49	10	2.93	+	3.41	0.000921	0.0214
MHC class I protein binding (GO:0042288)	7	4	0.42	+	9.54	0.000919	0.0215
phosphotransferase activity, nitrogenous group as acceptor (GO:0016775)	7	4	0.42	+	9.54	0.000919	0.0217
peptide disulfide oxidoreductase activity (GO:0015037)	7	4	0.42	+	9.54	0.000919	0.0218
transcription regulator activity (GO:0140110)	1035	39	61.98	-	0.63	0.000967	0.0224
solute:cation symporter activity (GO:0015294)	41	9	2.46	+	3.67	0.000994	0.0228
neurotransmitter transporter activity (GO:0005326)	33	8	1.98	+	4.05	0.00101	0.023
steroid hormone receptor binding (GO:0035258)	50	10	2.99	+	3.34	0.00107	0.024
double-stranded RNA binding (GO:0003725)	50	10	2.99	+	3.34	0.00107	0.0241
cargo receptor activity (GO:0038024)	78	13	4.67	+	2.78	0.00109	0.0242
catalytic activity, acting on a protein (GO:0140096)	1682	132	100.72	+	1.31	0.00109	0.0242
NAD binding (GO:0051287)	50	10	2.99	+	3.34	0.00107	0.0243
calmodulin binding (GO:0005516)	79	13	4.73	+	2.75	0.00122	0.0269
GDP-dissociation inhibitor activity (GO:0005092)	13	5	0.78	+	6.42	0.00125	0.0271
steroid binding (GO:0005496)	51	10	3.05	+	3.27	0.00124	0.0271
G protein-coupled receptor binding (GO:0001664)	142	19	8.5	+	2.23	0.00125	0.0271
DNA-binding transcription activator activity (GO:0001216)	320	7	19.16	-	0.37	0.00129	0.0273
DNA-binding transcription activator activity, RNA polymerase II-specific (GO:0001228)	320	7	19.16	-	0.37	0.00129	0.0275
hormone receptor binding (GO:0051427)	110	16	6.59	+	2.43	0.00129	0.0276
oxidoreductase activity, acting on a heme group of donors (GO:0016675)	27	7	1.62	+	4.33	0.0014	0.0292
oxidoreductase activity, acting on a heme group of donors, oxygen as acceptor (GO:0016676)	27	7	1.62	+	4.33	0.0014	0.0293
cytochrome-c oxidase activity (GO:0004129)	27	7	1.62	+	4.33	0.0014	0.0295
heme-copper terminal oxidase activity (GO:0015002)	27	7	1.62	+	4.33	0.0014	0.0297
cofactor binding (GO:0048037)	464	45	27.78	+	1.62	0.00146	0.0299
ligase activity, forming carbon-sulfur bonds (GO:0016877)	35	8	2.1	+	3.82	0.00145	0.03
microtubule binding (GO:0008017)	156	20	9.34	+	2.14	0.00156	0.0318
glycosaminoglycan binding (GO:0005539)	135	18	8.08	+	2.23	0.00172	0.0349
ion transmembrane transporter activity (GO:0015075)	590	54	35.33	+	1.53	0.00183	0.0369
protein kinase regulator activity (GO:0019887)	93	14	5.57	+	2.51	0.00184	0.037
isocitrate dehydrogenase (NADP+) activity (GO:0004450)	4	3	0.24	+	12.53	0.00191	0.0372
C3HC4-type RING finger domain binding (GO:0055131)	4	3	0.24	+	12.53	0.00191	0.0374
neurotransmitter:sodium symporter activity (GO:0005328)	21	6	1.26	+	4.77	0.00188	0.0374
helicase activity (GO:0004386)	83	13	4.97	+	2.62	0.00188	0.0375
sodium:dicarboxylate symporter activity (GO:0017153)	4	3	0.24	+	12.53	0.00191	0.0376
phosphotransferase activity, carboxyl group as acceptor (GO:0016774)	4	3	0.24	+	12.53	0.00191	0.0378
transporter activity (GO:0005215)	898	76	53.77	+	1.41	0.00203	0.0392
ligand-gated ion channel activity (GO:0015276)	101	0	6.05	-	< 0.01	0.00233	0.0444
pre-mRNA binding (GO:0036002)	15	5	0.9	+	5.57	0.00231	0.0445
transferase activity, transferring nitrogenous groups (GO:0016769)	22	6	1.32	+	4.55	0.00237	0.0446
ligand-gated channel activity (GO:0022834)	101	0	6.05	-	< 0.01	0.00233	0.0446
amide binding (GO:0033218)	128	17	7.66	+	2.22	0.00237	0.0448

## Sheet: Module II
GO molecular function term	# Genes in Swine Genome with Annotation	# Top Genes with Annotation	# Top Genes Expected	Over (+) or Under (-) Represented	Fold Enrichment	Raw P-value	FDR-corrected P-value
cytoskeletal protein binding (GO:0008092)	667	20	4.16	+	4.8	8.09e-09	2.97e-05
nucleoside-triphosphatase activity (GO:0017111)	621	18	3.88	+	4.64	7.93e-08	9.72e-05
hydrolase activity, acting on acid anhydrides (GO:0016817)	661	18	4.13	+	4.36	1.98e-07	0.000104
hydrolase activity, acting on acid anhydrides, in phosphorus-containing anhydrides (GO:0016818)	659	18	4.11	+	4.38	1.89e-07	0.000116
GTPase activity (GO:0003924)	229	11	1.43	+	7.7	2.58e-07	0.000118
pyrophosphatase activity (GO:0016462)	655	18	4.09	+	4.4	1.73e-07	0.000127
binding (GO:0005488)	9930	94	61.98	+	1.52	7.05e-08	0.00013
protein binding (GO:0005515)	4880	58	30.46	+	1.9	1.62e-07	0.000149
syntaxin-1 binding (GO:0017075)	10	4	0.06	+	64.08	5.78e-07	0.000236
structural constituent of cytoskeleton (GO:0005200)	29	5	0.18	+	27.62	1.31e-06	0.00048
ion binding (GO:0043167)	4623	52	28.86	+	1.8	5.71e-06	0.00191
carbohydrate derivative binding (GO:0097367)	1921	29	11.99	+	2.42	7.39e-06	0.00209
microtubule binding (GO:0008017)	156	8	0.97	+	8.22	7.28e-06	0.00223
anion binding (GO:0043168)	2333	32	14.56	+	2.2	1.61e-05	0.00348
tubulin binding (GO:0015631)	228	9	1.42	+	6.32	1.54e-05	0.00355
NADH dehydrogenase (ubiquinone) activity (GO:0008137)	23	4	0.14	+	27.86	1.52e-05	0.00372
NADH dehydrogenase (quinone) activity (GO:0050136)	23	4	0.14	+	27.86	1.52e-05	0.00399
NADH dehydrogenase activity (GO:0003954)	25	4	0.16	+	25.63	2.1e-05	0.00429
small molecule binding (GO:0036094)	2182	30	13.62	+	2.2	3.01e-05	0.00582
oxidoreductase activity, acting on NAD(P)H, quinone or similar compound as acceptor (GO:0016655)	28	4	0.17	+	22.89	3.26e-05	0.00598
enzyme binding (GO:0019899)	1448	23	9.04	+	2.54	3.48e-05	0.00609
heparan sulfate proteoglycan binding (GO:0043395)	10	3	0.06	+	48.06	3.79e-05	0.00634
purine nucleoside binding (GO:0001883)	334	10	2.08	+	4.8	5.34e-05	0.00756
ribonucleoside binding (GO:0032549)	336	10	2.1	+	4.77	5.61e-05	0.00764
purine ribonucleoside binding (GO:0032550)	333	10	2.08	+	4.81	5.21e-05	0.00767
guanyl nucleotide binding (GO:0019001)	342	10	2.13	+	4.68	6.49e-05	0.0077
GTP binding (GO:0005525)	332	10	2.07	+	4.83	5.09e-05	0.00779
protein kinase binding (GO:0019901)	413	11	2.58	+	4.27	6.4e-05	0.00784
tau protein binding (GO:0048156)	11	3	0.07	+	43.69	5.02e-05	0.00803
nucleoside binding (GO:0001882)	341	10	2.13	+	4.7	6.34e-05	0.00803
guanyl ribonucleotide binding (GO:0032561)	341	10	2.13	+	4.7	6.34e-05	0.00832
adenylate cyclase activator activity (GO:0010856)	2	2	0.01	+	> 100	7.68e-05	0.00882
syntaxin binding (GO:0019905)	37	4	0.23	+	17.32	9.51e-05	0.0106
identical protein binding (GO:0042802)	1243	20	7.76	+	2.58	0.0001	0.0108
olfactory receptor activity (GO:0004984)	1400	0	8.74	-	< 0.01	0.000122	0.0128
glutamate:sodium symporter activity (GO:0015501)	3	2	0.02	+	> 100	0.000172	0.0166
low-density lipoprotein particle receptor binding (GO:0050750)	17	3	0.11	+	28.27	0.00018	0.017
prostaglandin-D synthase activity (GO:0004667)	3	2	0.02	+	> 100	0.000172	0.0171
kinase binding (GO:0019900)	469	11	2.93	+	3.76	0.000193	0.0173
monovalent inorganic cation transmembrane transporter activity (GO:0015077)	249	8	1.55	+	5.15	0.000189	0.0174
high-affinity glutamate transmembrane transporter activity (GO:0005314)	3	2	0.02	+	> 100	0.000172	0.0176
hydrolase activity (GO:0016787)	1981	26	12.37	+	2.1	0.000235	0.0196
nucleic acid binding (GO:0003676)	2821	5	17.61	-	0.28	0.000233	0.0199
inorganic cation transmembrane transporter activity (GO:0022890)	400	10	2.5	+	4.01	0.000229	0.0201
lipoprotein particle receptor binding (GO:0070325)	19	3	0.12	+	25.3	0.00025	0.0204
neurohypophyseal hormone activity (GO:0005185)	4	2	0.02	+	80.1	0.000305	0.0207
sodium:dicarboxylate symporter activity (GO:0017153)	4	2	0.02	+	80.1	0.000305	0.0211
ferric iron transmembrane transporter activity (GO:0015091)	4	2	0.02	+	80.1	0.000305	0.0215
ammonia ligase activity (GO:0016211)	4	2	0.02	+	80.1	0.000305	0.0219
sodium:potassium-exchanging ATPase activity (GO:0005391)	4	2	0.02	+	80.1	0.000305	0.0224
alpha-2A adrenergic receptor binding (GO:0031694)	4	2	0.02	+	80.1	0.000305	0.0228
trivalent inorganic cation transmembrane transporter activity (GO:0072510)	4	2	0.02	+	80.1	0.000305	0.0233
glutamate-ammonia ligase activity (GO:0004356)	4	2	0.02	+	80.1	0.000305	0.0238
SNARE binding (GO:0000149)	50	4	0.31	+	12.82	0.000298	0.0238
purine ribonucleotide binding (GO:0032555)	1710	23	10.67	+	2.15	0.000401	0.0268
G protein-coupled receptor activity (GO:0004930)	1899	2	11.85	-	0.17	0.000412	0.027
purine nucleotide binding (GO:0017076)	1717	23	10.72	+	2.15	0.000425	0.0274
potassium-transporting ATPase activity (GO:0008556)	5	2	0.03	+	64.08	0.000474	0.0281
ribonucleotide binding (GO:0032553)	1723	23	10.75	+	2.14	0.000446	0.0283
cation transmembrane transporter activity (GO:0008324)	438	10	2.73	+	3.66	0.000465	0.0285
acid-ammonia (or amide) ligase activity (GO:0016880)	5	2	0.03	+	64.08	0.000474	0.0286
disordered domain specific binding (GO:0097718)	24	3	0.15	+	20.03	0.000492	0.0287
molecular transducer activity (GO:0060089)	2432	4	15.18	-	0.26	0.000463	0.0288
transporter activity (GO:0005215)	898	15	5.61	+	2.68	0.000533	0.0297
signaling receptor activity (GO:0038023)	2406	4	15.02	-	0.27	0.00053	0.03
transmembrane transporter activity (GO:0022857)	800	14	4.99	+	2.8	0.000523	0.0301
proteoglycan binding (GO:0043394)	26	3	0.16	+	18.49	0.00062	0.034
amino acid:sodium symporter activity (GO:0005283)	6	2	0.04	+	53.4	0.00068	0.0342
cAMP-dependent protein kinase regulator activity (GO:0008603)	6	2	0.04	+	53.4	0.00068	0.0347
oxidoreductase activity, acting on NAD(P)H (GO:0016651)	63	4	0.39	+	10.17	0.000705	0.035
Unclassified (UNCLASSIFIED)	8242	33	51.45	-	0.64	0.000657	0.035
iron ion transmembrane transporter activity (GO:0005381)	6	2	0.04	+	53.4	0.00068	0.0352
molecular_function (GO:0003674)	14988	112	93.55	+	1.2	0.000657	0.0355
amino acid:cation symporter activity (GO:0005416)	6	2	0.04	+	53.4	0.00068	0.0357
inorganic molecular entity transmembrane transporter activity (GO:0015318)	551	11	3.44	+	3.2	0.000736	0.0361
nucleoside phosphate binding (GO:1901265)	1924	24	12.01	+	2	0.000864	0.0407
DNA binding (GO:0003677)	1466	1	9.15	-	0.11	0.000845	0.0409
nucleotide binding (GO:0000166)	1924	24	12.01	+	2	0.000864	0.0412
catalytic activity (GO:0003824)	4608	45	28.76	+	1.56	0.000915	0.0426

## Sheet: Module III
GO molecular function term	# Genes in Swine Genome with Annotation	# Top Genes with Annotation	# Top Genes Expected	Over (+) or Under (-) Represented	Fold Enrichment	Raw P-value	FDR-corrected P-value
cytoskeletal protein binding (GO:0008092)	667	17	2.96	+	5.75	6.68e-09	2.46e-05
ion binding (GO:0043167)	4623	45	20.5	+	2.2	3.69e-08	6.77e-05
carbohydrate derivative binding (GO:0097367)	1921	25	8.52	+	2.94	7.91e-07	0.00097
binding (GO:0005488)	9930	68	44.03	+	1.54	1.63e-06	0.0015
anion binding (GO:0043168)	2333	27	10.34	+	2.61	2.48e-06	0.00182
NADH dehydrogenase (ubiquinone) activity (GO:0008137)	23	4	0.1	+	39.22	3.93e-06	0.00206
NADH dehydrogenase (quinone) activity (GO:0050136)	23	4	0.1	+	39.22	3.93e-06	0.00241
NADH dehydrogenase activity (GO:0003954)	25	4	0.11	+	36.09	5.45e-06	0.0025
oxidoreductase activity, acting on NAD(P)H, quinone or similar compound as acceptor (GO:0016655)	28	4	0.12	+	32.22	8.48e-06	0.00347
heparan sulfate proteoglycan binding (GO:0043395)	10	3	0.04	+	67.66	1.37e-05	0.00502
tau protein binding (GO:0048156)	11	3	0.05	+	61.51	1.81e-05	0.00606
nucleoside-triphosphatase activity (GO:0017111)	621	12	2.75	+	4.36	2.13e-05	0.00653
hydrolase activity, acting on acid anhydrides (GO:0016817)	661	12	2.93	+	4.09	3.9e-05	0.00843
adenylate cyclase activator activity (GO:0010856)	2	2	0.01	+	> 100	3.87e-05	0.00889
exopeptidase activity (GO:0008238)	80	5	0.35	+	14.1	3.2e-05	0.00906
hydrolase activity, acting on acid anhydrides, in phosphorus-containing anhydrides (GO:0016818)	659	12	2.92	+	4.11	3.79e-05	0.00928
pyrophosphatase activity (GO:0016462)	655	12	2.9	+	4.13	3.57e-05	0.00938
ubiquitin protein ligase binding (GO:0031625)	213	7	0.94	+	7.41	5.01e-05	0.0102
inorganic cation transmembrane transporter activity (GO:0022890)	400	9	1.77	+	5.07	7.78e-05	0.013
small molecule binding (GO:0036094)	2182	23	9.67	+	2.38	7.15e-05	0.0131
protein binding (GO:0005515)	4880	39	21.64	+	1.8	6.81e-05	0.0132
ubiquitin-like protein ligase binding (GO:0044389)	228	7	1.01	+	6.92	7.64e-05	0.0134
ferric iron transmembrane transporter activity (GO:0015091)	4	2	0.02	+	> 100	0.000154	0.0177
ammonia ligase activity (GO:0016211)	4	2	0.02	+	> 100	0.000154	0.0183
oxidoreductase activity, acting on NAD(P)H (GO:0016651)	63	4	0.28	+	14.32	0.000193	0.0187
sodium:potassium-exchanging ATPase activity (GO:0005391)	4	2	0.02	+	> 100	0.000154	0.0189
purine nucleotide binding (GO:0017076)	1717	19	7.61	+	2.5	0.000185	0.0189
disordered domain specific binding (GO:0097718)	24	3	0.11	+	28.19	0.000181	0.019
ribonucleotide binding (GO:0032553)	1723	19	7.64	+	2.49	0.000193	0.0192
inorganic molecular entity transmembrane transporter activity (GO:0015318)	551	10	2.44	+	4.09	0.000178	0.0193
alpha-2A adrenergic receptor binding (GO:0031694)	4	2	0.02	+	> 100	0.000154	0.0195
purine ribonucleotide binding (GO:0032555)	1710	19	7.58	+	2.51	0.000175	0.0195
monovalent inorganic cation transmembrane transporter activity (GO:0015077)	249	7	1.1	+	6.34	0.000131	0.0201
trivalent inorganic cation transmembrane transporter activity (GO:0072510)	4	2	0.02	+	> 100	0.000154	0.0202
purine ribonucleoside triphosphate binding (GO:0035639)	1670	19	7.4	+	2.57	0.000129	0.0206
glutamate-ammonia ligase activity (GO:0004356)	4	2	0.02	+	> 100	0.000154	0.021
catalytic activity (GO:0003824)	4608	36	20.43	+	1.76	0.000243	0.0213
hydrolase activity (GO:0016787)	1981	21	8.78	+	2.39	0.000146	0.0214
potassium-transporting ATPase activity (GO:0008556)	5	2	0.02	+	90.21	0.00024	0.0215
proteoglycan binding (GO:0043394)	26	3	0.12	+	26.02	0.000228	0.0215
cation transmembrane transporter activity (GO:0008324)	438	9	1.94	+	4.63	0.000153	0.0217
acid-ammonia (or amide) ligase activity (GO:0016880)	5	2	0.02	+	90.21	0.00024	0.022
Unclassified (UNCLASSIFIED)	8242	20	36.54	-	0.55	0.000283	0.0226
molecular_function (GO:0003674)	14988	83	66.46	+	1.25	0.000283	0.0231
nucleoside phosphate binding (GO:1901265)	1924	20	8.53	+	2.34	0.000279	0.0233
structural constituent of cytoskeleton (GO:0005200)	29	3	0.13	+	23.33	0.000313	0.0235
nucleotide binding (GO:0000166)	1924	20	8.53	+	2.34	0.000279	0.0238
metal ion binding (GO:0046872)	2734	25	12.12	+	2.06	0.00031	0.0238
ion transmembrane transporter activity (GO:0015075)	590	10	2.62	+	3.82	0.000307	0.024
aminopeptidase activity (GO:0004177)	30	3	0.13	+	22.55	0.000346	0.0249
iron ion transmembrane transporter activity (GO:0005381)	6	2	0.03	+	75.18	0.000344	0.0253
glycosaminoglycan binding (GO:0005539)	135	5	0.6	+	8.35	0.000362	0.0256
sulfur compound binding (GO:1901681)	138	5	0.61	+	8.17	0.0004	0.0272
cation binding (GO:0043169)	2778	25	12.32	+	2.03	0.000396	0.0274
amyloid-beta binding (GO:0001540)	33	3	0.15	+	20.5	0.000456	0.0299
bile acid binding (GO:0032052)	7	2	0.03	+	64.44	0.000467	0.0301
G protein-coupled receptor binding (GO:0001664)	142	5	0.63	+	7.94	0.000455	0.0304
monocarboxylic acid binding (GO:0033293)	35	3	0.16	+	19.33	0.00054	0.0343
GTPase activity (GO:0003924)	229	6	1.02	+	5.91	0.00058	0.0362
enzyme binding (GO:0019899)	1448	16	6.42	+	2.49	0.000644	0.0395

## Sheet: Module IV
GO molecular function term	# Genes in Swine Genome with Annotation	# Top Genes with Annotation	# Top Genes Expected	Over (+) or Under (-) Represented	Fold Enrichment	Raw P-value	FDR-corrected P-value
actin binding (GO:0003779)	308	38	3.94	+	9.65	2.32e-25	4.27e-22
actin filament binding (GO:0051015)	127	28	1.62	+	17.24	1.67e-25	6.13e-22
cytoskeletal protein binding (GO:0008092)	667	50	8.53	+	5.86	1.26e-23	1.54e-20
protein-containing complex binding (GO:0044877)	627	44	8.02	+	5.49	9.14e-20	8.4e-17
structural molecule activity (GO:0005198)	715	44	9.14	+	4.81	1.13e-17	8.32e-15
Unclassified (UNCLASSIFIED)	8242	45	105.38	-	0.43	4.26e-15	2.24e-12
molecular_function (GO:0003674)	14988	252	191.62	+	1.32	4.26e-15	2.61e-12
binding (GO:0005488)	9930	189	126.96	+	1.49	3.54e-13	1.63e-10
cell adhesion molecule binding (GO:0050839)	118	17	1.51	+	11.27	5e-13	2.04e-10
protein binding (GO:0005515)	4880	116	62.39	+	1.86	1.13e-12	4.15e-10
G protein-coupled receptor activity (GO:0004930)	1899	0	24.28	-	< 0.01	9.99e-12	3.34e-09
transmembrane signaling receptor activity (GO:0004888)	2266	3	28.97	-	0.1	3.47e-10	1.06e-07
calcium ion binding (GO:0005509)	599	29	7.66	+	3.79	1.43e-09	4.04e-07
metallopeptidase activity (GO:0008237)	158	15	2.02	+	7.43	3.37e-09	8.84e-07
olfactory receptor activity (GO:0004984)	1400	0	17.9	-	< 0.01	9.6e-09	2.35e-06
exopeptidase activity (GO:0008238)	80	11	1.02	+	10.75	1.08e-08	2.48e-06
molecular transducer activity (GO:0060089)	2432	6	31.09	-	0.19	1.52e-08	3.28e-06
signaling receptor activity (GO:0038023)	2406	6	30.76	-	0.2	2.05e-08	4.19e-06
ion binding (GO:0043167)	4623	99	59.11	+	1.67	3.86e-08	7.48e-06
peptidase activity, acting on L-amino acid peptides (GO:0070011)	529	24	6.76	+	3.55	1.29e-07	2.37e-05
aminopeptidase activity (GO:0004177)	30	7	0.38	+	18.25	1.63e-07	2.85e-05
peptidase activity (GO:0008233)	550	24	7.03	+	3.41	2.59e-07	4.32e-05
integrin binding (GO:0005178)	73	9	0.93	+	9.64	5.82e-07	9.3e-05
cation binding (GO:0043169)	2778	65	35.52	+	1.83	1.04e-06	0.000159
metal ion binding (GO:0046872)	2734	64	34.95	+	1.83	1.27e-06	0.000186
identical protein binding (GO:0042802)	1243	37	15.89	+	2.33	1.93e-06	0.000273
extracellular matrix structural constituent (GO:0005201)	47	7	0.6	+	11.65	3.13e-06	0.000427
structural constituent of ribosome (GO:0003735)	401	18	5.13	+	3.51	5.75e-06	0.000755
hydrolase activity (GO:0016787)	1981	49	25.33	+	1.93	6.8e-06	0.000862
bile acid transmembrane transporter activity (GO:0015125)	3	3	0.04	+	78.22	9.05e-06	0.00111
vinculin binding (GO:0017166)	10	4	0.13	+	31.29	9.86e-06	0.00117
metalloexopeptidase activity (GO:0008235)	41	6	0.52	+	11.45	1.77e-05	0.00203
isocitrate dehydrogenase (NADP+) activity (GO:0004450)	4	3	0.05	+	58.66	2.12e-05	0.00237
proteoglycan binding (GO:0043394)	26	5	0.33	+	15.04	2.49e-05	0.00269
cysteine-type endopeptidase regulator activity involved in apoptotic process (GO:0043028)	27	5	0.35	+	14.48	2.98e-05	0.00304
peptidase regulator activity (GO:0061134)	150	10	1.92	+	5.21	2.98e-05	0.00312
supercoiled DNA binding (GO:0097100)	5	3	0.06	+	46.93	4.11e-05	0.00398
actin-dependent ATPase activity (GO:0030898)	5	3	0.06	+	46.93	4.11e-05	0.00408
dipeptidyl-peptidase activity (GO:0008239)	6	3	0.08	+	39.11	7.04e-05	0.00647
signaling receptor binding (GO:0005102)	1029	29	13.16	+	2.2	7.02e-05	0.00662
ankyrin binding (GO:0030506)	17	4	0.22	+	18.4	7.68e-05	0.00689
lipid transporter activity (GO:0005319)	79	7	1.01	+	6.93	8.4e-05	0.00735
bile acid binding (GO:0032052)	7	3	0.09	+	33.52	0.000111	0.00946
platelet-derived growth factor binding (GO:0048407)	8	3	0.1	+	29.33	0.000164	0.0137
cysteine-type endopeptidase inhibitor activity involved in apoptotic process (GO:0043027)	21	4	0.27	+	14.9	0.000172	0.014
transferase activity (GO:0016740)	1688	7	21.58	-	0.32	0.000179	0.0143
isocitrate dehydrogenase activity (GO:0004448)	9	3	0.12	+	26.07	0.000231	0.0177
enzyme inhibitor activity (GO:0004857)	232	11	2.97	+	3.71	0.000241	0.018
protein homodimerization activity (GO:0042803)	584	19	7.47	+	2.54	0.00023	0.018
enzyme binding (GO:0019899)	1448	35	18.51	+	1.89	0.000249	0.0183
CCR1 chemokine receptor binding (GO:0031726)	2	2	0.03	+	78.22	0.00032	0.0203
CCR4 chemokine receptor binding (GO:0031729)	2	2	0.03	+	78.22	0.00032	0.0207
peptidase inhibitor activity (GO:0030414)	131	8	1.67	+	4.78	0.000332	0.0207
protein dimerization activity (GO:0046983)	966	26	12.35	+	2.11	0.000338	0.0207
endopeptidase activity (GO:0004175)	362	14	4.63	+	3.02	0.000288	0.0208
secondary active oligopeptide transmembrane transporter activity (GO:0015322)	2	2	0.03	+	78.22	0.00032	0.021
anion transmembrane transporter activity (GO:0008509)	167	9	2.14	+	4.22	0.000354	0.0213
citrate (Si)-synthase activity (GO:0004108)	2	2	0.03	+	78.22	0.00032	0.0214
citrate synthase activity (GO:0036440)	2	2	0.03	+	78.22	0.00032	0.0218
proton-dependent oligopeptide secondary active transmembrane transporter activity (GO:0005427)	2	2	0.03	+	78.22	0.00032	0.0222
myosin binding (GO:0017022)	45	5	0.58	+	8.69	0.000318	0.0225
intracellular chloride channel activity (GO:0061778)	11	3	0.14	+	21.33	0.000414	0.0241
intracellular calcium activated chloride channel activity (GO:0005229)	11	3	0.14	+	21.33	0.000414	0.0245
microfilament motor activity (GO:0000146)	12	3	0.15	+	19.55	0.000532	0.0296
peptide transmembrane transporter activity (GO:1904680)	12	3	0.15	+	19.55	0.000532	0.0301
dipeptidase activity (GO:0016805)	12	3	0.15	+	19.55	0.000532	0.0306
motor activity (GO:0003774)	109	7	1.39	+	5.02	0.000579	0.0313
structural constituent of cytoskeleton (GO:0005200)	29	4	0.37	+	10.79	0.000577	0.0316
transporter activity (GO:0005215)	898	24	11.48	+	2.09	0.00063	0.0336
CCR5 chemokine receptor binding (GO:0031730)	3	2	0.04	+	52.14	0.000715	0.0337
peptidyl-dipeptidase activity (GO:0008241)	3	2	0.04	+	52.14	0.000715	0.0341
metallodipeptidase activity (GO:0070573)	3	2	0.04	+	52.14	0.000715	0.0346
endopeptidase inhibitor activity (GO:0004866)	112	7	1.43	+	4.89	0.000678	0.0346
structural constituent of muscle (GO:0008307)	13	3	0.17	+	18.05	0.00067	0.0347
oligopeptide transmembrane transporter activity (GO:0035673)	3	2	0.04	+	52.14	0.000715	0.035
S100 protein binding (GO:0044548)	13	3	0.17	+	18.05	0.00067	0.0352
carbohydrate binding (GO:0030246)	186	9	2.38	+	3.78	0.000757	0.0352
myosin light chain kinase activity (GO:0004687)	3	2	0.04	+	52.14	0.000715	0.0355
fructose-bisphosphate aldolase activity (GO:0004332)	3	2	0.04	+	52.14	0.000715	0.036
endopeptidase regulator activity (GO:0061135)	115	7	1.47	+	4.76	0.00079	0.0363
metalloaminopeptidase activity (GO:0070006)	14	3	0.18	+	16.76	0.000829	0.0376
protease binding (GO:0002020)	85	6	1.09	+	5.52	0.00088	0.0394
carbohydrate derivative binding (GO:0097367)	1921	41	24.56	+	1.67	0.000897	0.0397
translation elongation factor activity (GO:0003746)	15	3	0.19	+	15.64	0.00101	0.0442
active transmembrane transporter activity (GO:0022804)	197	9	2.52	+	3.57	0.00113	0.0487
monocarboxylic acid binding (GO:0033293)	35	4	0.45	+	8.94	0.00115	0.0493

## Sheet: Module V
GO molecular function term	# Genes in Swine Genome with Annotation	# Top Genes with Annotation	# Top Genes Expected	Over (+) or Under (-) Represented	Fold Enrichment	Raw P-value	FDR-corrected P-value
structural constituent of ribosome (GO:0003735)	401	32	2.49	+	12.87	6.24e-26	2.29e-22
structural molecule activity (GO:0005198)	715	36	4.43	+	8.12	1.6e-22	2.94e-19
rRNA binding (GO:0019843)	37	7	0.23	+	30.52	4.72e-09	5.78e-06
RNA binding (GO:0003723)	790	21	4.9	+	4.29	2.29e-08	2.11e-05
translation regulator activity (GO:0045182)	89	7	0.55	+	12.69	1.68e-06	0.00124
translation elongation factor activity (GO:0003746)	15	4	0.09	+	43.02	2.78e-06	0.00128
molecular transducer activity (GO:0060089)	2432	1	15.08	-	0.07	2.16e-06	0.00133
signaling receptor activity (GO:0038023)	2406	1	14.91	-	0.07	2.56e-06	0.00135
G protein-coupled receptor activity (GO:0004930)	1899	0	11.77	-	< 0.01	4.64e-06	0.0019
transmembrane signaling receptor activity (GO:0004888)	2266	1	14.05	-	0.07	6.32e-06	0.00232
antioxidant activity (GO:0016209)	53	5	0.33	+	15.22	2.28e-05	0.00764
translation factor activity, RNA binding (GO:0008135)	61	5	0.38	+	13.22	4.44e-05	0.0136
cis-stilbene-oxide hydrolase activity (GO:0033961)	2	2	0.01	+	> 100	7.57e-05	0.0199
translation regulator activity, nucleic acid binding (GO:0090079)	68	5	0.42	+	11.86	7.37e-05	0.0209
olfactory receptor activity (GO:0004984)	1400	0	8.68	-	< 0.01	0.00013	0.0318
fatty acid binding (GO:0005504)	16	3	0.1	+	30.25	0.000148	0.034
phosphatidylcholine-sterol O-acyltransferase activator activity (GO:0060228)	3	2	0.02	+	> 100	0.00017	0.0367

## Sheet: Module VII
GO molecular function term	# Genes in Swine Genome with Annotation	# Top Genes with Annotation	# Top Genes Expected	Over (+) or Under (-) Represented	Fold Enrichment	Raw P-value	FDR-corrected P-value
CMP-N-acetylneuraminate monooxygenase activity (GO:0030338)	2	2	0	+	> 100	4.4e-06	0.0162
oxidoreductase activity, acting on paired donors, with incorporation or reduction of molecular oxygen, another compound as one donor, and incorporation of one atom of oxygen (GO:0016716)	4	2	0.01	+	> 100	1.76e-05	0.0323

## Sheet: Module X
GO molecular function term	# Genes in Swine Genome with Annotation	# Top Genes with Annotation	# Top Genes Expected	Over (+) or Under (-) Represented	Fold Enrichment	Raw P-value	FDR-corrected P-value
CMP-N-acetylneuraminate monooxygenase activity (GO:0030338)	2	2	0	+	> 100	9.42e-06	0.0346
