# Supplementary material for: Using SNP Weights Derived From Gene Expression Modules to Improve GWAS Power for Feed Efficiency in Pigs
Source: Front Genet. 2020 Jan 21;10:1339. doi: 10.3389/fgene.2019.01339 (PMC6985563; doi:10.3389/fgene.2019.01339)
Supplement: Table S3 — Significant SNP in association analysis and QTL and genes overlapped. [file Table_3.xlsx]

## Sheet: Weight > 5
Module	Marker ID	Chromosome	Position	Gene(s) Overlapped		QTL Overlapped
III	ASGA0059416	13	178475519	ROBO2		Feed conversion ratio	Average daily gain
III	H3GA0037679	13	178499455	ROBO2		Feed conversion ratio	Average daily gain
III	ASGA0063533	14	55471082	LYST		Daily feed intake
III	ALGA0085600	15	56711602	OCA2
III	ASGA0069736	15	56770749	OCA2
III	WU_10.2_15_156410837	15	57311612	ARHGEF4		Feed conversion ratio
III	WU_10.2_15_156450961	15	57342542	ARHGEF4		Feed conversion ratio
III	MARC0015057	18	14025281	LOC100525318
III	MARC0043798	18	14036122	LOC100525318
III	WU_10.2_18_5548388	18	5239251	KMT2C		Average daily gain
III	WU_10.2_X_44621012	X	40069991	KDM6A		Average daily gain
III	WU_10.2_X_44639188	X	40069991	KDM6A		Average daily gain
III	ALGA0099994	X	97187308	DOCK11
III	DRGA0005437	5	8296068	TNRC6B		Feed intake
III	ASGA0032589	7	31450019	FKBP5		Average daily gain
III	ASGA0032592	7	31525775	FKBP5		Average daily gain
III	ALGA0040854	7	37672104	UBR2		Average daily gain
III	ASGA0101872	8	101743985	KIAA1109	ADH4
III	WU_10.2_9_140376438	9	127901087	SEM1	PLA2G4A	Feed conversion ratio
III	MARC0083804	9	127910336	SEM1	PLA2G4A	Feed conversion ratio
III	WU_10.2_9_140495923	9	128035462	SEM1	PLA2G4A	Feed conversion ratio
III	DRGA0009891	9	128047578	SEM1	PLA2G4A	Feed conversion ratio
IV	ASGA0066039	14	109497913	R3HCC1L		Average daily gain	Feed intake	Daily feed intake
IV	MARC0093022	2	130287062	MEGF10		Average daily gain	Feed intake
IV	ASGA0020362	4	76245097	XKR4		Feed conversion ratio	Average daily gain
IV	DRGA0008346	8	15589214	KCNIP4		Average daily gain
IV	WU_10.2_8_16404007	8	16055068	KCNIP4		Average daily gain
IV	ASGA0037935	8	16066199	KCNIP4		Average daily gain
IV	MARC0070295	9	128431815	SEM1	KCNK2	Daily feed intake
IV	WU_10.2_9_141070734	9	128476239	SEM1	KCNK2	Daily feed intake
IV	ALGA0053410	9	58829482	NTM		Average daily gain	Feed intake
IV	MARC0024097	9	58927282	NTM		Average daily gain	Feed intake
V	WU_10.2_15_156586504	15	57186794	LOC102162293
V	ALGA0024239	4	28175119	PKHD1L1		Average daily gain
V	MARC0070295	9	128431815	SEM1	KCNK2	Daily feed intake
V	WU_10.2_9_141070734	9	128476239	SEM1	KCNK2	Daily feed intake
V	MARC0024097	9	58927282	NTM		Average daily gain	Feed intake
VIII	WU_10.2_18_42957192	18	39131454	NPSR1		Feed conversion ratio
VIII	H3GA0025638	8	132581481	MAPK10		Feed conversion ratio	Average daily gain	Daily feed intake
IX	WU_10.2_18_42957192	18	39131454	NPSR1		Feed conversion ratio
IX	H3GA0025638	8	132581481	MAPK10		Feed conversion ratio	Average daily gain	Daily feed intake
IX	ALGA0053410	9	58829482	NTM		Average daily gain	Feed intake

## Sheet: Unweighted
Marker ID	Chromosome	Position	Gene(s) Overlapped	QTL Overlapped
WU_10.2_6_2308911	6	2207588
WU_10.2_6_2303592	6	2212895
