# Supplementary material for: Using SNP Weights Derived From Gene Expression Modules to Improve GWAS Power for Feed Efficiency in Pigs
Source: Front Genet. 2020 Jan 21;10:1339. doi: 10.3389/fgene.2019.01339 (PMC6985563; doi:10.3389/fgene.2019.01339)
Supplement: Table S4 — Results of GWAS for SNP weight randomization. [file Table_4.xlsx]

## Sheet: Weight > 2
Data Set	Corrected Heritability (h^2)	Standard Error (SE)	# SNP	h^2/# SNP
Module I	0.217275	0.035	5035	4.3153e-05
Module II	0.201118	0.037	3796	5.29815e-05
Module III	0.17528	0.04	2803	6.2533e-05
Module IV	0.230355	0.029	6702	3.43711e-05
Module V	0.203791	0.033	3711	5.49153e-05
Module VI	0.209374	0.035	3992	5.24485e-05
Module VII	0.192037	0.039	3331	5.76513e-05
Module VIII	0.23702	0.029	5676	4.17583e-05
Module IX	0.251258	0.026	9206	2.72929e-05
Module X	0.189172	0.041	4682	4.04042e-05

## Sheet: Weight > 5
Data Set	Corrected Heritability (h^2)	Standard Error (SE)	# SNP	h^2/# SNP
Module I	0.0929639	0.059	227	0.000409533
Module II	0.0898276	0.059	285	0.000315185
Module III	0.0991839	0.048	165	0.000601115
Module IV	0.173858	0.025	770	0.00022579
Module V	0.153743	0.026	354	0.000434302
Module VI	0.0716526	0.075	287	0.000249661
Module VII	0.0821677	0.062	136	0.000604174
Module VIII	0.13402	0.035	422	0.000317583
Module IX	0.157241	0.027	501	0.000313854
Module X	0.100516	0.051	267	0.000376463
