# Supplementary material for: Using SNP Weights Derived From Gene Expression Modules to Improve GWAS Power for Feed Efficiency in Pigs
Source: Front Genet. 2020 Jan 21;10:1339. doi: 10.3389/fgene.2019.01339 (PMC6985563; doi:10.3389/fgene.2019.01339)
Supplement: Table S5 — Associations identified in previous literature for significant SNP. [file Table_5.xlsx]

## Sheet: Sheet1
Gene	# SNP	Previous Literature
ROBO2	2	Residual feed intake cattle (Tizioto et al., 2015); Residual feed intake pigs (Horodyska et al., 2018)
LYST	1
OCA2	2
ARHGEF4	2
LOC100525318	2
KMT2C	1
KDM6A	2	Feed intake chickens (Mebratie et al., 2019)
DOCK11	1	Fat/dietary restriction mice (Duivenvoorde et al., 2011)
TNRC6B	1
FKBP5	2	Residual feed intake cattle (Tizioto et al., 2015)
UBR2	1
KIAA1109	1
SEM1	6
R3HCC1L	1
MEGF10	1	Feed conversion ratio pigs (Ding et al., 2018)
XKR4	1	Feed intake and growth cattle (Lindholm-Perry et al., 2011)
KCNIP4	3
NTM	2
LOC102162293	1
PKHD1L1	1	Residual feed intake cattle (Oliveira et al., 2016)
NPSR1	2
MAPK10	2
ADH4	1
PLA2G4A	4	Residual feed intake chicken (Yi et al., 2015); Residual feed intake pigs (Horodyska et al., 2018)
KCNK2	2
